# Supplementary material for: A high abundance of Firmicutes in the intestine of chinese mitten crabs (Eriocheir sinensis) cultured in an alkaline region
Source: AMB Express. 2021 Oct 24;11:141. doi: 10.1186/s13568-021-01301-w (PMC8542526; doi:10.1186/s13568-021-01301-w)
Supplement: Supplementary file 1 — Additional file 1: Table S1. Information about the two aquaculture ponds and six rice field areas (rice–crab co-culture system) and aquaculture operations. [file 13568_2021_1301_MOESM1_ESM.xlsx]

## Sheet: Sheet1
Table S1. Information about the two aquaculture ponds and six rice field areas (rice-crab co-culture system) and aquaculture operations.
sampling sites	area	crab seeding time	crab variety	Seed specifications	Crab harvest time	rice yield	crab yield
	hm2			g		ton	kg
field 1	2.15	2021-04-20	Liaohe	11	2021-09-20	19.2	704
field 2	1.98	2021-04-20	Liaohe	11	2021-09-20	17.9	899
field 3	2.62	2021-04-20	Liaohe	11	2021-09-20	23	702
pond 1	0.89	2021-04-20	Liaohe	11	2021-09-20	/	49.9
field 5	3.16	2021-03-20	Changjiang	18	2021-09-15	27.1	853
field 6	0.56	2021-03-20	Changjiang	18	2021-09-15	4.1	99.5
field 7	0.93	2021-03-20	Changjiang	18	2021-09-15	8.4	319
pond 2	0.51	2021-03-20	Changjiang	18	2021-09-15	/	266
