# Supplementary material for: A high abundance of Firmicutes in the intestine of chinese mitten crabs (Eriocheir sinensis) cultured in an alkaline region
Source: AMB Express. 2021 Oct 24;11:141. doi: 10.1186/s13568-021-01301-w (PMC8542526; doi:10.1186/s13568-021-01301-w)
Supplement: Supplementary file 2 — Additional file 2: Table S2. Information about the intestinal samples and alpha diversity indexes. [file 13568_2021_1301_MOESM2_ESM.xlsx]

## Sheet: Sheet1
Table S2. Information about the intestinal samples and alpha diversity indexes.
Sample	sampling sites	variety	sex	length (cm)	breadth (cm)	weight (g)	gonad (g)	hepatopancreas (g)	carapace (g)	sobs	shannon	simpson	ace	chao	coverage
X1	field 1	liaohe	female	50.2	51.94	72.5	2.5344	5.4464	56.7	880	3.75903	0.078779	1210.71	1198.09	0.990167
X2		liaohe	female	42.15	44.64	42.3	0.4217	2.4501	36.3	1021	3.93779	0.071746	1723.4	1442.36	0.987578
X3		liaohe	female	43.55	47.14	47.3	0.4774	2.1646	38.93	601	3.0827	0.139367	1243.45	989.534	0.991413
X4		liaohe	female	48.7	51.3	65.55	0.7551	3.5411	56.63	471	2.908	0.127773	635.422	600.462	0.994953
X5		liaohe	female	43.46	46.01	50.25	1.2073	3.2854	42.12	341	2.81694	0.148099	478.364	446.259	0.996362
X6		liaohe	male	41.43	44.07	47.02	0.6177	2.5832	39.92	785	3.44887	0.089592	1348.54	1084.02	0.990102
X7		liaohe	male	41.35	45.16	46.99	0.6065	2.3659	38.56	291	0.913763	0.664379	1040.93	714.947	0.9941
X8		liaohe	male	41.64	45.2	47.66	0.7362	1.3859	40.42	802	3.49892	0.11318	1412.23	1158.22	0.989971
X9		liaohe	male	43.76	46.66	53.66	0.7158	2.418	46.99	789	3.0428	0.139117	1165	1156.91	0.989578
X10		liaohe	male	44.72	48.49	60.72	0.8761	2.7564	52.19	2040	5.52537	0.018494	2426.26	2298.32	0.984006
X11	field 2	liaohe	female	48.72	51.03	68.38	0.7216	4.3092	59.14	540	2.72852	0.181165	1195.33	892.683	0.992101
X12		liaohe	female	46.36	48.96	59.1	2.5422	5.691	48.36	385	2.55809	0.189491	779.365	640.706	0.99469
X13		liaohe	female	40.91	43.41	40.89	0.8086	3.0103	32.54	664	2.69022	0.168452	1346.68	1069.99	0.990233
X14		liaohe	female	47.45	50.2	63.68	0.9271	3.66	51.8	914	4.00471	0.070168	1547.03	1325.64	0.988856
X15		liaohe	female	45.26	48	56.16	5.7884	3.3782	45.78	707	3.52245	0.08759	1286.55	1076.74	0.990594
X16		liaohe	male	50.02	53.57	85.58	1.8015	5.6764	74.01	375	1.66041	0.337559	1011.64	678.333	0.993576
X17		liaohe	male	50.79	55.33	89.53	0.8854	4.2328	67.57	569	3.23907	0.136846	1208.76	945.5	0.991741
X18		liaohe	male	44.07	47.26	56.9	1.0539	2.66	48.04	841	3.42058	0.099328	1547.8	1216.2	0.988988
X19		liaohe	male	44.78	47.38	56.74	0.711	3.1337	48.79	715	2.1679	0.306362	1645.48	1331.92	0.988529
X20		liaohe	male	45.54	49.4	61.46	0.53	2.3206	52.07	749	2.5457	0.229668	1573.4	1182.68	0.98902
X21	field 3	liaohe	female	47.91	47.66	62.57	2.0625	5.0973	51.47	264	1.37965	0.418729	825.587	538.737	0.995248
X22		liaohe	female	50.24	52.92	76.35	7.5881	6.4526	58.5	740	2.42689	0.19781	1592.52	1290.68	0.988168
X23		liaohe	female	49.37	52.27	78.82	6.2835	6.2835	62.82	640	2.74643	0.206591	1167.46	955.01	0.991675
X24		liaohe	female	43.79	46.01	49.23	3.6043	3.6043	39.93	996	3.49495	0.155913	1452.82	1397.56	0.987873
X25		liaohe	female	45.26	47.29	55.56	2.8936	2.8936	43.08	533	2.99336	0.137904	1174.66	848.585	0.992527
X26		liaohe	male	47.41	49.37	74.57	1.9412	6.5605	57.94	322	2.41105	0.207713	742.607	568.163	0.995215
X27		liaohe	male	49.6	53.42	87.79	1.8329	3.5897	73.32	284	1.84934	0.331431	957.208	594.837	0.994625
X28		liaohe	male	49.91	53.42	89.44	2.7318	6.1366	74.89	624	2.3083	0.312025	1219.82	942.13	0.991118
X29		liaohe	male	41.95	45.19	48.43	0.1115	4.6417	40.89	656	2.3237	0.266826	1332.59	1051.68	0.990626
X30		liaohe	male	54.28	58.38	114.31	2.1345	7.3778	96.42	381	1.85944	0.294162	1132.43	791.019	0.993216
X31	pond 1	liaohe	female	42.87	46.02	49.33	2.124	3.1693	41.97	283	2.3642	0.177471	659.371	516.676	0.995674
X32		liaohe	female	41.75	44.49	44.17	2.9687	2.9284	36.84	418	1.96957	0.254521	1045.11	739.313	0.993183
X33		liaohe	female	45.37	47.07	55.04	5.7836	3.4932	44.25	97	2.15868	0.177415	132.957	152.111	0.998951
X34		liaohe	female	46.36	48.63	60.8	3.4682	4.505	49.6	138	2.09289	0.210999	317.293	231.882	0.998132
X35		liaohe	female	39.18	41.99	38.79	3.1011	2.4974	31.57	1053	3.98467	0.071436	1515.84	1456.83	0.987349
X36		liaohe	male	42.06	45.25	48.5	0.7465	2.1594	46.06	188	1.60418	0.27401	305.766	285.676	0.997312
X37	failed in sequencing	liaohe	male	42.1	45.06	48.57	0.8841	2.3735	43.17	/	/	/	/	/	/
X38		liaohe	male	42.15	45.11	52.1	1.5746	3.5394	44.72	373	2.49506	0.198874	680.503	614.733	0.995149
X39		liaohe	male	39.69	41.67	43.3	1.3412	2.9885	35.83	532	2.51324	0.167691	1031.37	861.61	0.992363
X40		liaohe	male	40.58	42.32	44.04	1.0374	2.7466	36.97	392	1.81672	0.311243	789.146	631.631	0.994199
X41	field 5	changjiang	female	50.6	54.96	81.2	3.1827	7.4078	64.69	462	2.53446	0.169615	1082.45	811.469	0.993052
X42		changjiang	female	46.28	49.12	60.48	2.4849	3.4095	51.07	248	1.6806	0.392186	542.21	389.977	0.996362
X43		changjiang	female	45.7	48.93	59.17	3.2055	4.3366	49.52	624	2.76135	0.173628	916.559	842.214	0.992298
X44		changjiang	female	44.47	47.36	52.47	0.9646	3.016	45	668	2.60212	0.231418	1252.49	1009.56	0.990757
X45		changjiang	female	47.83	51.32	64.43	1.9929	4.0855	52.37	200	1.87857	0.332716	513.358	361	0.996985
X46		changjiang	male	53.14	57.56	103.09	2.7856	5.5607	91.3	535	2.41017	0.260533	961.583	850.373	0.992855
X47		changjiang	male	49.31	52.52	81.61	1.1492	4.0688	69.78	163	1.84638	0.295457	246.476	259.316	0.998001
X48		changjiang	male	52.57	55.27	96.56	1.7765	6.4232	81.94	524	2.99913	0.143492	1191.11	873.539	0.992429
X49		changjiang	male	54.39	59.01	110.62	1.7506	4.3294	96.15	217	2.32781	0.217162	551.548	415.75	0.996526
X50		changjiang	male	46.62	50.13	72.29	0.963	5.3812	62.06	529	3.0362	0.128026	1012.49	839.514	0.99315
X51	field 6	changjiang	female	45.7	49.65	62.69	5.1666	4.3585	50.49	779	3.96185	0.065062	1624.12	1231.78	0.989315
X52		changjiang	female	50.83	54.67	83.53	3.2528	5.9478	69.07	167	1.71555	0.389687	400.152	285.333	0.997673
X53		changjiang	female	50.19	53.24	72.86	1.8914	5.2266	62.65	756	3.36741	0.083945	1544.09	1171.29	0.989381
X54		changjiang	female	50.97	54.52	75.16	1.4545	4.508	63.21	365	2.05212	0.292514	841.368	699.467	0.994297
X55		changjiang	female	43.05	45.72	50.79	2.5912	2.4065	43.28	301	2.10769	0.229857	550.644	428.833	0.996133
X56		changjiang	male	52.46	56.16	98.18	1.7732	1.7732	85.02	365	2.5031	0.183302	713.364	549.6	0.995313
X57		changjiang	male	45.03	49.16	64.16	1.1131	1.1131	56.84	186	1.41946	0.434014	401.148	328.8	0.997214
X58		changjiang	male	55.3	58.99	108.86	1.5201	1.5201	93.16	1450	4.47199	0.061441	2065.84	2055.06	0.982138
X59		changjiang	male	53.53	57.75	113.46	1.4817	1.4817	98.4	675	2.87183	0.170774	1401.36	1140.46	0.990135
X60		changjiang	male	46.65	50.31	72.9	0.9211	0.9211	63.12	405	2.83309	0.113118	925.215	661.2	0.994002
X61	field 7	changjiang	female	46.73	48.84	62.75	5.4821	3.1136	51.19	513	3.06186	0.095235	806.742	759.093	0.992822
X62		changjiang	female	42.17	44.12	45.9	0.9594	3.4037	38.58	396	1.7629	0.287296	1074.45	727.667	0.993445
X63		changjiang	female	40.2	42.69	41.97	0.6266	2.556	35.15	381	1.845	0.257397	897.083	657.048	0.993871
X64		changjiang	female	42.64	42.64	39.03	1.3443	2.5281	31.3	392	1.67403	0.34561	1110.4	810	0.99315
X65		changjiang	female	38.44	38.44	30.5	1.1627	1.9193	24.83	421	1.44123	0.495075	842.529	644.442	0.993904
X66		changjiang	male	49.33	52.87	87.15	2.1239	2.1239	74.26	737	3.63305	0.092537	1522.86	1219.43	0.989905
X67		changjiang	male	53.59	56.84	112.66	2.7692	2.7692	98.42	313	1.90827	0.311623	759.134	579.757	0.995379
X68		changjiang	male	51.34	54.91	99.65	2.0437	2.0437	88.16	435	1.96827	0.291783	863.249	702.554	0.993871
X69		changjiang	male	42.58	46.01	54.16	1.1936	1.1936	47.5	523	2.7825	0.126095	1386.08	987.042	0.991511
X70		changjiang	male	41.04	44.72	49.87	0.8625	0.8625	43.71	240	1.58689	0.399779	643.313	443.5	0.996362
X71	pond 2	changjiang	female	46.71	49.87	61.67	2.7745	5.0914	51.96	691	2.99248	0.143376	1286.72	1115.86	0.99043
X72		changjiang	female	42.19	43.76	44.07	2.1837	3.6043	37.07	188	1.73917	0.266875	252.412	260	0.997902
X73		changjiang	female	46.14	49.52	58.48	1.9301	5.0448	49.93	372	2.23846	0.200523	862.706	677.412	0.994199
X74		changjiang	female	46.93	48.73	63.39	2.466	4.9784	53.55	665	3.17166	0.171739	1093.72	909.132	0.992527
X75		changjiang	female	49.64	53.13	70.45	2.4281	5.7695	59.06	292	1.9991	0.251964	566.124	455.279	0.9961
X76		changjiang	male	48.93	52.6	75.01	0.9445	3.3086	67.11	278	2.98102	0.094373	667.949	456.5	0.996067
X77		changjiang	male	43.8	46.81	53.73	0.6963	2.1117	45.82	730	4.06585	0.038939	1290.01	1133.72	0.990954
X78		changjiang	male	44.05	47.73	55.6	1.285	3.2236	49.4	892	2.87437	0.223607	1626.65	1390.47	0.988004
X79		changjiang	male	44.56	48.73	61.09	0.7157	3.5607	54.07	438	2.9667	0.132112	588.028	575.014	0.995444
X80		changjiang	male	45.95	48.11	64.29	1.418	4.027	54.95	643	2.88343	0.169273	1159.22	954.394	0.991642
