# Supplementary material for: A high abundance of Firmicutes in the intestine of chinese mitten crabs (Eriocheir sinensis) cultured in an alkaline region
Source: AMB Express. 2021 Oct 24;11:141. doi: 10.1186/s13568-021-01301-w (PMC8542526; doi:10.1186/s13568-021-01301-w)
Supplement: Supplementary file 3 — Additional file 3: Table S3. Representative sequences of the three dominant Firmicutes OTUs with high abundances in crab intestines. [file 13568_2021_1301_MOESM3_ESM.xlsx]

## Sheet: Sheet1
Table S3. Representative sequences of the three dominant Firmicutes OTUs with high abundances in crab intestines..
OTUs	representative sequence	relative abundance
OTU4365	TAGGGAATTTTCCGCAATGGACGAAAGTCTGACGGAGCAATGCCGCGTGAGTGATGAAGGTTTTCGAATCGTAAAGCTCTGTTGTAAGGGAAGAACAGCACTAGTAGGAAATGACTAGTGTGTGACGGTACCTTACCAGAAAGCCACGGCTAACTACGTGCCAGCAGCCGCGGTAATACGTAGGTGGCAAGCGTTATCCGGAATTATTGGGCGTAAAGCGCATGTAGGCGGCTCTTTAAGTCTGATGTGAAAGCCAGTGGCTCAACCACTGAATTGCATTGGATACTGGAGAGCTAGAATCTTGGAGAGGTAAGTGGAATTTCATGTGTAGCGGTGGAATGCGTAGATATATGAAGGAACACCAATGGCGAAGGCAGCTTACTGGACAAGTATTGACGC…	0.251
OTU3923	TTAGGGATATTGGGCAATGGAGGAAACTCTGACCCAGCAATGCCGCGTGAGTGAAGAAGTACTTCGGTATGTAAAGCTCTGTTGTATAGGAGGAAAGAACTAGTAGGAAATGGCTAGGAGATGACTGTACTATACGAGAAAGTCACGGCTAACTACGTGCCAGCAGCCGCGGTAATACGTAGGTGGCAAGCGTTATCCGGAATTATTGGGCGTAAAGGGTGCGTAGGTGGCATGTTAAGTCTGGTGTAAAAGGCAATAGCTCAACTATTGTATGCATTGGAAACTGGCAAGCTAGAGTGTGTGAGGGGTAAGTGGAATTCCAAGTGTAGCGGTGGAATGCGTAGATATTTGGAGGAACACCAGTGGCGAAGGCGGCTTACTGGCACACAACTGACACTG…	0.166
OTU2976	TAGGGAATTTTCCGCAATGGACGAAAGTCTGACGGAGCAATGCCGCGTGAGTGATGAAGGTTTTCGAATCGTAAAGCTCTGTTGTAAGGGAAGAATAGCAAGAATAGGAAATGATTCTTGTCTGACGGTACCTTACCAGAAAGCCACGGCTAACTACGTGCCAGCAGCCGCGGTAATACGTAGGTGGCAAGCGTTATCCGGAATTATTGGGCGTAAAGCGCATGTAGGCGGCTCTTTAAGTTTGATGTGAAAGCCTGTGGCTCAACCACAGAATTGCATTGAATACTGGAGAGCTAGAATCTTGGAGAGGTAAGTGGAATTTCATGTGTAGCGGTGGAATGCGTAGATATATGAAGGAACACCAATGGCGAAGGCAGCTTACTGGACAAGTATTGACGC…	0.151
