# Supplementary material for: A high abundance of Firmicutes in the intestine of chinese mitten crabs (Eriocheir sinensis) cultured in an alkaline region
Source: AMB Express. 2021 Oct 24;11:141. doi: 10.1186/s13568-021-01301-w (PMC8542526; doi:10.1186/s13568-021-01301-w)
Supplement: Supplementary file 4 — Additional file 4: Table S4. Water environment parameters in the experimental area. [file 13568_2021_1301_MOESM4_ESM.xlsx]

## Sheet: Sheet1
Table S4. Water environment parameters in the experimental area.
Time	site	DO	temperature	phosphate	nitrite–N	ammonia–N	alkalinity	salinity	pH
		mg l-1	°C	mg l-1	mg l-1	mg l-1	mg l-1	ppt	/
September	field 3	4.9	21.6	0.122	0	0.05	249	0.49	9.07
	field 6	10.3	21.6	0.153	0.002	0.08	374	0.64	9.18
	field 7	10.2	23.4	0.057	0	0.05	191	0.42	9.38
	field 10	11.7	22.3	0.087	0	0.05	221	0.47	8.97
	field 8	9	23.4	0.061	0	0.06	197	0.35	9.14
	pond W1	1.5	23.9	0.135	0.076	0.11	278	0.61	9.02
	pond W5	2.1	22.3	0.131	0.083	0.25	335	0.61	8.88
	pond E4	2.8	24.4	0.142	0.092	0.17	327	0.61	8.67
	pond E6	1.7	23.9	0.099	0.22	0.68	299	0.63	8.79
August	field 3	10.9	27.4	0.235	0	0.09	363	0.64	8.86
	field 6	11	24.4	0.217	0	0.09	502	0.77	8.87
	field 7	9.8	25	0.068	0.008	0.01	279	0.52	8.74
	field 10	13.2	25	0.019	0	0.07	210	0.45	8.87
	field 8	9.6	23.4	0.019	0	0.14	181	0.34	8.79
	pond W1	5.9	24.8	0.016	0.205	0.25	274	0.58	8.42
	pond W5	5	23.8	0.334	0.362	1.06	315	0.63	8.35
	pond E4	8.3	24.4	0.105	0.177	1.13	265	0.59	8.57
	pond E6	1.7	24.3	0.067	0.1	0.88	286	0.63	8.41
July	field 3	12.4	31.7	0.421	0	5.4	501	0.63	8.88
	field 6	14.1	31.5	1.011	0.001	0.27	504	0.68	8.97
	field 7	14.1	31.9	0.029	0	0.2	293	0.45	8.79
	field 10	14.4	29.9	0.013	0	5.47	247	0.37	9.22
	field 8	14.3	32.9	0.094	0.006	0.04	290	0.52	8.55
	pond W1	8.8	26.1	0.038	0.05	0.15	289	0.52	8.03
	pond W5	1.2	25.7	0.786	0.158	1.77	384	0.58	7.79
	pond E4	4.4	25.9	0.644	0.368	0.77	380	0.59	7.91
	pond E6	4.4	26.2	1.349	0.184	2.86	387	0.65	8.17
