# Supplementary material for: A high abundance of Firmicutes in the intestine of chinese mitten crabs (Eriocheir sinensis) cultured in an alkaline region
Source: AMB Express. 2021 Oct 24;11:141. doi: 10.1186/s13568-021-01301-w (PMC8542526; doi:10.1186/s13568-021-01301-w)
Supplement: Supplementary file 5 — Additional file 5: Table S5. Information about the environmental bacteria samples and alpha diversity indexes. [file 13568_2021_1301_MOESM5_ESM.xlsx]

## Sheet: Sheet1
Table S5. Information about the environmental bacteria samples and alpha diversity indexes.
Sample	sampling site	sobs	shannon	simpson	ace	chao	coverage
1_1	pond-1-1	929	5.04489	0.014333	1162.78	1194.1	0.993681
1_3	pond-2-1	681	4.33592	0.027857	1088.48	945.844	0.994099
1_5	pond-3-1	707	4.21817	0.030966	1448.2	1153.1	0.992506
1_8	canal-1-1	806	4.64122	0.024085	1303.59	1089.36	0.993263
1_9	canal-2-1	809	4.32048	0.029395	1471.72	1211.28	0.99201
1_10	canal-3-1	861	4.2642	0.053622	1462.94	1229.45	0.992062
1_11	canal-4-1	846	4.68815	0.023215	1137.73	1131.56	0.993237
1_12	field-1-1	1113	4.52711	0.027609	1670.12	1676.7	0.988589
1_13	field-2-1	1094	4.67724	0.021369	1893.31	1570.39	0.989294
1_14	field-3-1	989	4.75124	0.019616	1845.41	1497.89	0.990025
2_1	pond-1-2	828	4.73516	0.021295	1089.1	1150.24	0.993629
2_3	pond-2-2	683	4.44708	0.021643	1257.08	1036.69	0.993472
2_5	pond-3-2	720	4.50195	0.023714	1164.66	1015.65	0.993864
2_8	canal-1-2	764	4.4718	0.023028	1241.46	1080.58	0.993159
2_9	canal-2-2	744	4.18257	0.049034	1085.22	1048.89	0.993132
2_10	canal-3-2	706	4.37686	0.029823	1238.75	1046.06	0.99342
2_11	canal-4-2	845	4.86371	0.015743	1422.22	1289.16	0.992401
2_12	field-1-2	640	4.19762	0.029524	1209.04	945.629	0.993629
2_13	field-2-2	782	4.65094	0.018599	1424.46	1206.65	0.992454
2_14	field-3-2	499	3.75654	0.068876	647.684	640.152	0.996423
1_15	inlet-1	1077	4.93232	0.015466	1958.25	1551.56	0.989529
2_15	inlet-2	623	3.48469	0.080588	1164.64	881.378	0.993733
3_15	inlet-3	491	3.44236	0.091641	660.165	671.242	0.996083
A_5	soil-1	3170	6.8771	0.00273	3927.65	3859.83	0.9777
A_10	siol-2	3254	6.8424	0.003268	4055.34	4044.23	0.976682
A_15	soil-3	3039	6.76276	0.00325	3730.05	3675	0.979267
A_20	soil-4	3123	6.77561	0.00339	3948.21	3962.62	0.976838
A_25	soil-5	3096	6.74472	0.003533	3872.51	3819.2	0.977648
A_30	soil-6	3165	6.7956	0.003529	3998.58	4014.69	0.976551
